# Supplementary material for: Garnet, the archetypal cubic mineral, grows tetragonal
Source: Sci Rep. 2019 Oct 11;9:14672. doi: 10.1038/s41598-019-51214-9 (PMC6789019; doi:10.1038/s41598-019-51214-9)
Supplement: Supplementary file 6 — Supplementary Data S1 [file 41598_2019_51214_MOESM6_ESM.zip]

Archive with 1 entries (1 files):
- Supplementary Data S1.cif
