# Supplementary material for: Garnet, the archetypal cubic mineral, grows tetragonal
Source: Sci Rep. 2019 Oct 11;9:14672. doi: 10.1038/s41598-019-51214-9 (PMC6789019; doi:10.1038/s41598-019-51214-9)
Supplement: Supplementary file 6 — Supplementary Data S1 [file 41598_2019_51214_MOESM6_ESM.zip › Supplementary Data S1.cif]

 
data_garnet_single
 
_audit_creation_method            SHELXL-97
_chemical_name_systematic
;
 ?
;
_chemical_name_common             ?
_chemical_melting_point           ?
_chemical_formula_moiety          ?
_chemical_formula_sum
 'Al2 Ca0.60 Fe2.19 Mg0.12 Mn0.09 O12 Si3'
_chemical_formula_weight          484.45
 
loop_
 _atom_type_symbol
 _atom_type_description
 _atom_type_scat_dispersion_real
 _atom_type_scat_dispersion_imag
 _atom_type_scat_source
 'Al'  'Al'   0.0645   0.0514
 'International Tables Vol C Tables 4.2.6.8 and 6.1.1.4'
 'Fe'  'Fe'   0.3463   0.8444
 'International Tables Vol C Tables 4.2.6.8 and 6.1.1.4'
 'O'  'O'   0.0106   0.0060
 'International Tables Vol C Tables 4.2.6.8 and 6.1.1.4'
 'Si'  'Si'   0.0817   0.0704
 'International Tables Vol C Tables 4.2.6.8 and 6.1.1.4'
 'Ca'  'Ca'   0.2262   0.3064
 'International Tables Vol C Tables 4.2.6.8 and 6.1.1.4'
 'Mn'  'Mn'   0.3368   0.7283
 'International Tables Vol C Tables 4.2.6.8 and 6.1.1.4'
 'Mg'  'Mg'   0.0486   0.0363
 'International Tables Vol C Tables 4.2.6.8 and 6.1.1.4'
 
_symmetry_cell_setting            tetragonal
_symmetry_space_group_name_H-M    I41/acd
 
loop_
 _symmetry_equiv_pos_as_xyz
 'x, y, z'
 'x, -y, -z+1/2'
 '-x+1/2, -y, z+1/2'
 '-x+1/2, y, -z'
 'y+1/4, x+3/4, -z+3/4'
 'y+1/4, -x+1/4, z+3/4'
 '-y+1/4, x+3/4, z+1/4'
 '-y+1/4, -x+1/4, -z+1/4'
 'x+1/2, y+1/2, z+1/2'
 'x+1/2, -y+1/2, -z+1'
 '-x+1, -y+1/2, z+1'
 '-x+1, y+1/2, -z+1/2'
 'y+3/4, x+5/4, -z+5/4'
 'y+3/4, -x+3/4, z+5/4'
 '-y+3/4, x+5/4, z+3/4'
 '-y+3/4, -x+3/4, -z+3/4'
 '-x, -y, -z'
 '-x, y, z-1/2'
 'x-1/2, y, -z-1/2'
 'x-1/2, -y, z'
 '-y-1/4, -x-3/4, z-3/4'
 '-y-1/4, x-1/4, -z-3/4'
 'y-1/4, -x-3/4, -z-1/4'
 'y-1/4, x-1/4, z-1/4'
 '-x+1/2, -y+1/2, -z+1/2'
 '-x+1/2, y+1/2, z'
 'x, y+1/2, -z'
 'x, -y+1/2, z+1/2'
 '-y+1/4, -x-1/4, z-1/4'
 '-y+1/4, x+1/4, -z-1/4'
 'y+1/4, -x-1/4, -z+1/4'
 'y+1/4, x+1/4, z+1/4'
 
_cell_length_a                    11.6064(4)
_cell_length_b                    11.6064(4)
_cell_length_c                    11.6146(8)
_cell_angle_alpha                 90.00
_cell_angle_beta                  90.00
_cell_angle_gamma                 90.00
_cell_volume                      1564.59(13)
_cell_formula_units_Z             8
_cell_measurement_temperature     293(2)
_cell_measurement_reflns_used     43495
_cell_measurement_theta_min       4.30
_cell_measurement_theta_max       40.83
 
_exptl_crystal_description        subspherical
_exptl_crystal_colour             ?
_exptl_crystal_size_max           ?
_exptl_crystal_size_mid           ?
_exptl_crystal_size_min           ?
_exptl_crystal_density_meas       ?
_exptl_crystal_density_diffrn     4.113
_exptl_crystal_density_method     'not measured'
_exptl_crystal_F_000              1893
_exptl_absorpt_coefficient_mu     5.362
_exptl_absorpt_correction_type    ?
_exptl_absorpt_correction_T_min   ?
_exptl_absorpt_correction_T_max   ?
_exptl_absorpt_process_details    ?
 
_exptl_special_details
;
 ?
;
 
_diffrn_ambient_temperature       293(2)
_diffrn_radiation_wavelength      0.71073
_diffrn_radiation_type            MoK\a
_diffrn_radiation_source          'fine-focus sealed tube'
_diffrn_radiation_monochromator   graphite
_diffrn_measurement_device_type   Supernova
_diffrn_measurement_method        ?
_diffrn_detector_area_resol_mean  ?
_diffrn_standards_number          ?
_diffrn_standards_interval_count  ?
_diffrn_standards_interval_time   ?
_diffrn_standards_decay_%         ?
_diffrn_reflns_number             43495
_diffrn_reflns_av_R_equivalents   0.0448
_diffrn_reflns_av_sigmaI/netI     0.0100
_diffrn_reflns_limit_h_min        -21
_diffrn_reflns_limit_h_max        21
_diffrn_reflns_limit_k_min        -21
_diffrn_reflns_limit_k_max        21
_diffrn_reflns_limit_l_min        -21
_diffrn_reflns_limit_l_max        21
_diffrn_reflns_theta_min          4.30
_diffrn_reflns_theta_max          40.83
_reflns_number_total              1279
_reflns_number_gt                 1233
_reflns_threshold_expression      >2sigma(I)
 
_computing_data_collection        ?
_computing_cell_refinement        ?
_computing_data_reduction         ?
_computing_structure_solution     ?
_computing_structure_refinement   'SHELXL-97 (Sheldrick, 1997)'
_computing_molecular_graphics     ?
_computing_publication_material   ?
 
_refine_special_details
;
 Refinement of F^2^ against ALL reflections.  The weighted R-factor wR and
 goodness of fit S are based on F^2^, conventional R-factors R are based
 on F, with F set to zero for negative F^2^. The threshold expression of
 F^2^ > 2sigma(F^2^) is used only for calculating R-factors(gt) etc. and is
 not relevant to the choice of reflections for refinement.  R-factors based
 on F^2^ are statistically about twice as large as those based on F, and R-
 factors based on ALL data will be even larger.
;
 
_refine_ls_structure_factor_coef  Fsqd
_refine_ls_matrix_type            full
_refine_ls_weighting_scheme       calc
_refine_ls_weighting_details
 'calc w=1/[\s^2^(Fo^2^)+(0.0185P)^2^+4.0000P] where P=(Fo^2^+2Fc^2^)/3'
_atom_sites_solution_primary      direct
_atom_sites_solution_secondary    difmap
_refine_ls_extinction_method      none
_refine_ls_extinction_coef        ?
_refine_ls_number_reflns          1279
_refine_ls_number_parameters      54
_refine_ls_number_restraints      0
_refine_ls_R_factor_all           0.0214
_refine_ls_R_factor_gt            0.0201
_refine_ls_wR_factor_ref          0.0538
_refine_ls_wR_factor_gt           0.0531
_refine_ls_goodness_of_fit_ref    1.046
_refine_ls_restrained_S_all       1.046
_refine_ls_shift/su_max           0.000
_refine_ls_shift/su_mean          0.000
 
loop_
 _atom_site_label
 _atom_site_type_symbol
 _atom_site_fract_x
 _atom_site_fract_y
 _atom_site_fract_z
 _atom_site_U_iso_or_equiv
 _atom_site_adp_type
 _atom_site_occupancy
 _atom_site_symmetry_multiplicity
 _atom_site_calc_flag
 _atom_site_refinement_flags
 _atom_site_disorder_assembly
 _atom_site_disorder_group
X1 Fe 0.375008(19) 0.0000 0.2500 0.00742(6) Uani 0.860(3) 2 d SP . .
X2 Fe 0.0000 0.2500 0.1250 0.00734(8) Uani 0.857(3) 4 d SP . .
Y Al 0.0000 0.0000 0.0000 0.00436(10) Uani 0.981(4) 2 d SP . .
Z1 Si 0.12500(3) 0.0000 0.2500 0.00405(10) Uani 0.966(4) 2 d SP . .
Z2 Si 0.5000 0.2500 0.1250 0.00392(13) Uani 0.959(5) 4 d SP . .
O1 O 0.29773(6) 0.71525(6) 0.09737(5) 0.00751(11) Uani 1 1 d . . .
O2 O 0.15258(5) 0.53480(6) 0.04773(6) 0.00753(11) Uani 1 1 d . . .
O3 O 0.45226(6) 0.34739(5) 0.03479(6) 0.00752(11) Uani 1 1 d . . .
 
loop_
 _atom_site_aniso_label
 _atom_site_aniso_U_11
 _atom_site_aniso_U_22
 _atom_site_aniso_U_33
 _atom_site_aniso_U_23
 _atom_site_aniso_U_13
 _atom_site_aniso_U_12
X1 0.00421(8) 0.00949(9) 0.00856(9) -0.00101(5) 0.000 0.000
X2 0.00941(9) 0.00941(9) 0.00321(11) 0.000 0.000 -0.00105(8)
Y 0.00472(17) 0.00456(17) 0.00380(15) -0.00003(9) 0.00011(10) 0.00005(10)
Z1 0.00520(14) 0.00390(15) 0.00305(14) 0.00002(8) 0.000 0.000
Z2 0.00384(15) 0.00384(15) 0.00408(19) 0.000 0.000 0.000
O1 0.0083(2) 0.0095(2) 0.0048(2) -0.00143(17) 0.00004(17) -0.00128(18)
O2 0.0058(2) 0.0096(2) 0.0072(2) 0.00152(18) 0.00017(17) -0.00156(17)
O3 0.0081(2) 0.0058(2) 0.0087(2) 0.00157(17) -0.00134(18) 0.00002(17)
 
_geom_special_details
;
 All esds (except the esd in the dihedral angle between two l.s. planes)
 are estimated using the full covariance matrix.  The cell esds are taken
 into account individually in the estimation of esds in distances, angles
 and torsion angles; correlations between esds in cell parameters are only
 used when they are defined by crystal symmetry.  An approximate (isotropic)
 treatment of cell esds is used for estimating esds involving l.s. planes.
;
 
loop_
 _geom_bond_atom_site_label_1
 _geom_bond_atom_site_label_2
 _geom_bond_distance
 _geom_bond_site_symmetry_2
 _geom_bond_publ_flag
X1 O1 2.2413(7) 7_645 ?
X1 O1 2.2412(7) 8_655 ?
X1 O2 2.2419(7) 22_656 ?
X1 O2 2.2419(7) 21_666 ?
X1 Z1 2.9015(5) 19_656 ?
X1 Z1 2.9017(4) . ?
X2 O3 2.2426(7) 14_454 ?
X2 O3 2.2426(7) 10_454 ?
X2 O3 2.2426(7) 7_545 ?
X2 O3 2.2426(7) 4 ?
X2 Z2 2.9037(2) 10_454 ?
X2 Z2 2.9036(2) 25 ?
Y O2 1.8991(6) 27_545 ?
Y O2 1.8991(6) 11_454 ?
Y O3 1.8994(6) 10_454 ?
Y O3 1.8994(6) 26_545 ?
Y O1 1.9006(6) 22_656 ?
Y O1 1.9006(6) 6_454 ?
Z1 O2 1.6376(7) 21_666 ?
Z1 O2 1.6376(7) 22_656 ?
Z1 O1 1.6380(7) 22_656 ?
Z1 O1 1.6380(7) 21_666 ?
Z1 X1 2.9015(5) 19_556 ?
Z2 O3 1.6378(6) 31_565 ?
Z2 O3 1.6378(6) 11_554 ?
Z2 O3 1.6378(6) . ?
Z2 O3 1.6378(6) 22_656 ?
Z2 X2 2.9037(2) 10_554 ?
Z2 X2 2.9036(2) 25 ?
O1 Z1 1.6380(7) 29_565 ?
O1 Y 1.9006(6) 7 ?
O1 X1 2.2412(7) 6_564 ?
O2 Z1 1.6376(7) 29_565 ?
O2 Y 1.8991(6) 11_454 ?
O2 X1 2.2419(7) 29_565 ?
O3 Y 1.8994(6) 10_554 ?
O3 X2 2.2426(7) 10_554 ?
 
loop_
 _geom_angle_atom_site_label_1
 _geom_angle_atom_site_label_2
 _geom_angle_atom_site_label_3
 _geom_angle
 _geom_angle_site_symmetry_1
 _geom_angle_site_symmetry_3
 _geom_angle_publ_flag
O1 X1 O1 68.37(3) 7_645 8_655 ?
O1 X1 O2 159.04(2) 7_645 22_656 ?
O1 X1 O2 115.78(2) 8_655 22_656 ?
O1 X1 O2 115.78(2) 7_645 21_666 ?
O1 X1 O2 159.04(2) 8_655 21_666 ?
O2 X1 O2 68.35(3) 22_656 21_666 ?
O1 X1 Z1 34.184(16) 7_645 19_656 ?
O1 X1 Z1 34.184(16) 8_655 19_656 ?
O2 X1 Z1 145.826(17) 22_656 19_656 ?
O2 X1 Z1 145.826(17) 21_666 19_656 ?
O1 X1 Z1 145.816(16) 7_645 . ?
O1 X1 Z1 145.816(16) 8_655 . ?
O2 X1 Z1 34.174(17) 22_656 . ?
O2 X1 Z1 34.174(17) 21_666 . ?
Z1 X1 Z1 180.0 19_656 . ?
O3 X2 O3 159.06(3) 14_454 10_454 ?
O3 X2 O3 68.30(3) 14_454 7_545 ?
O3 X2 O3 115.84(3) 10_454 7_545 ?
O3 X2 O3 115.84(3) 14_454 4 ?
O3 X2 O3 68.30(3) 10_454 4 ?
O3 X2 O3 159.06(3) 7_545 4 ?
O3 X2 Z2 145.851(16) 14_454 10_454 ?
O3 X2 Z2 34.149(16) 10_454 10_454 ?
O3 X2 Z2 145.851(16) 7_545 10_454 ?
O3 X2 Z2 34.149(16) 4 10_454 ?
O3 X2 Z2 34.149(16) 14_454 25 ?
O3 X2 Z2 145.851(16) 10_454 25 ?
O3 X2 Z2 34.149(16) 7_545 25 ?
O3 X2 Z2 145.851(16) 4 25 ?
Z2 X2 Z2 180.0 10_454 25 ?
O2 Y O2 180.00(4) 27_545 11_454 ?
O2 Y O3 90.66(3) 27_545 10_454 ?
O2 Y O3 89.34(3) 11_454 10_454 ?
O2 Y O3 89.34(3) 27_545 26_545 ?
O2 Y O3 90.66(3) 11_454 26_545 ?
O3 Y O3 180.00(6) 10_454 26_545 ?
O2 Y O1 90.71(3) 27_545 22_656 ?
O2 Y O1 89.29(3) 11_454 22_656 ?
O3 Y O1 89.34(3) 10_454 22_656 ?
O3 Y O1 90.66(3) 26_545 22_656 ?
O2 Y O1 89.29(3) 27_545 6_454 ?
O2 Y O1 90.71(3) 11_454 6_454 ?
O3 Y O1 90.66(3) 10_454 6_454 ?
O3 Y O1 89.34(3) 26_545 6_454 ?
O1 Y O1 180.000(13) 22_656 6_454 ?
O2 Z1 O2 100.53(5) 21_666 22_656 ?
O2 Z1 O1 114.14(3) 21_666 22_656 ?
O2 Z1 O1 114.12(3) 22_656 22_656 ?
O2 Z1 O1 114.12(3) 21_666 21_666 ?
O2 Z1 O1 114.14(3) 22_656 21_666 ?
O1 Z1 O1 100.49(5) 22_656 21_666 ?
O2 Z1 X1 129.74(3) 21_666 19_556 ?
O2 Z1 X1 129.74(3) 22_656 19_556 ?
O1 Z1 X1 50.25(3) 22_656 19_556 ?
O1 Z1 X1 50.25(3) 21_666 19_556 ?
O2 Z1 X1 50.26(3) 21_666 . ?
O2 Z1 X1 50.26(3) 22_656 . ?
O1 Z1 X1 129.75(3) 22_656 . ?
O1 Z1 X1 129.75(3) 21_666 . ?
X1 Z1 X1 180.0 19_556 . ?
O3 Z2 O3 114.16(3) 31_565 11_554 ?
O3 Z2 O3 114.16(3) 31_565 . ?
O3 Z2 O3 100.46(5) 11_554 . ?
O3 Z2 O3 100.46(5) 31_565 22_656 ?
O3 Z2 O3 114.16(3) 11_554 22_656 ?
O3 Z2 O3 114.16(3) . 22_656 ?
O3 Z2 X2 129.77(2) 31_565 10_554 ?
O3 Z2 X2 50.23(2) 11_554 10_554 ?
O3 Z2 X2 50.23(2) . 10_554 ?
O3 Z2 X2 129.77(2) 22_656 10_554 ?
O3 Z2 X2 50.23(2) 31_565 25 ?
O3 Z2 X2 129.77(2) 11_554 25 ?
O3 Z2 X2 129.77(2) . 25 ?
O3 Z2 X2 50.23(2) 22_656 25 ?
X2 Z2 X2 180.0 10_554 25 ?
Z1 O1 Y 132.93(4) 29_565 7 ?
Z1 O1 X1 95.57(3) 29_565 6_564 ?
Y O1 X1 102.89(3) 7 6_564 ?
Z1 O2 Y 132.92(4) 29_565 11_454 ?
Z1 O2 X1 95.56(3) 29_565 29_565 ?
Y O2 X1 102.83(3) 11_454 29_565 ?
Z2 O3 Y 132.92(4) . 10_554 ?
Z2 O3 X2 95.62(3) . 10_554 ?
Y O3 X2 102.82(3) 10_554 10_554 ?
 
_diffrn_measured_fraction_theta_max    0.994
_diffrn_reflns_theta_full              40.83
_diffrn_measured_fraction_theta_full   0.994
_refine_diff_density_max    0.492
_refine_diff_density_min   -0.363
_refine_diff_density_rms    0.085
